# Supplementary material for: Systematic Review of Acute Isolated Distal Radioulnar Joint Dislocation: Treatment Options
Source: J Clin Med. 2024 Dec 21;13(24):7817. doi: 10.3390/jcm13247817 (PMC11728307; doi:10.3390/jcm13247817)
Supplement: Supplementary file 1 [file jcm-13-07817-s001.zip]

Archive with 3 entries (3 files):
- Supplementary_PRISMA checklist_word.pdf
- Table S1.xlsx
- Table S2.xlsx
