# Supplementary material for: Systematic Review of Acute Isolated Distal Radioulnar Joint Dislocation: Treatment Options
Source: J Clin Med. 2024 Dec 21;13(24):7817. doi: 10.3390/jcm13247817 (PMC11728307; doi:10.3390/jcm13247817)
Supplement: Supplementary file 1 [file jcm-13-07817-s001.zip › Table S1.xlsx]

## Sheet: Φύλλο1
Study title	Demographic	Dislocation type (volar/dorsal)	Mechanism of injury	Injury in dominant hand	Missed in first presentation	Imaging beyond x-rays	Treatment	Follow-up
Isolated volar dislocation of the distal radioulnar joint: a case series and systematic review [16]	45 y.o. M	Volar	Direct hit by metal cage while outstreched supinated hand	N/A	No	MRI post reduction	Closed reduction under sedation + Immobilization for 6 weeks in AE backslab	1 year
	26 y.o. M	Volar	Punching a wall at an oblique angle	N/A	No	CT following unsuccessful reduction	Unsuccessful initial closed reduction attempt under sedation. Delayed closed manipulation under anaesthesia (6 days) + Immobilization for 5 weeks (2 weeks cast + 3 weeks sugar-tong splint)	1 year
Acute isolated volar distal radioulnar joint dislocation: first surgery or conservative? [14]	50 y.o. M	Volar	Fall	Yes (Right)	Yes	-	Closed reduction under sedation + Immobilization in splint for 6 weeks - Physiotherapy	6 months
Isolated Dorsal Dislocation of the Distal Radioulnar Joint: A Rare Case in Athletes [17]	22 y.o. M	Dorsal	Fall, football injury	NO (Left was injured)	No	-	Unsuccessful initial closed reduction attempt. Closed reduction under general anesthesia + k-wire fixation + cast in full supination for 6 weeks - Physiotherapy	4 years
Non-surgical Management of an Acute Isolated Volar Dislocation of the Distal Radioulnar Joint [12]	26 y.o. M	Volar	Rugby tackle	N/A	No	MRI to assess internal derangement after treatment	Unsuccessful initial closed reduction attempt. Closed reduction under general anesthesia + Immobilization in AE splint for 4 weeks - futura splint later	N/A
Case report: Isolated acute dorsal distal radioulnar joint (DRUJ) dislocation [4]	41 y.o. M	Dorsal	FOOSH	Yes (Right)	No	CT following reduction	Unsuccessful initial closed reduction attempt under conscious sedation in ED. Closed reduciton under general anesthesia + k-wire fixation + AE slab for 2 weeks + BE cast for 4 weeks	8 months
Acute isolated dislocation of the distal radial ulnar joint - ulnar volar with no other associated lesion: Case report and review of the literature [30]	58 y.o. F	Volar	FOOSH	Yes (Right)	No	MRI 3 weeks after injury	Closed reduction under sedation + Immobilization in cast for 6 weeks	12 weeks
Isolated Volar Dislocation of the Distal Radioulnar Joint Treated With Successful Closed Reduction [22]	34 y.o. M	Volar	Unclear - Had a fight the day before	No (Left was injured)	No	CT pre reduction	Closed reduction under concious sedation + Immobilization with sugar-tong fiberglass splint in neutral for 6 weeks (got wet 2 times) - removable splint later.	6 weeks, then lost, 3 years after the injury subsequently medical encounters within the health system
Isolated dorsal dislocation of the distal radioulnar joint: A case report [2]	25 y.o. M	Dorsal	Motorcycle accident	No (Left was injured)	No	-	Closed reduction under general anesthesia + k-wire fixation + cast for 6 weeks - Physiotherapy for 10 weeks	6 months
Isolated Volar Dislocation of the Distal Radioulnar Joint: A Case Report [18]	36 y.o. M	Volar	Fall, scooter accident	Yes (Right)	No	CT to confirm diagnosis, MRI 8 days after the injury	Closed reduction under general anesthesia in the OR + immobilization in AE cast for 6 weeks - Physiotherapy 3 times/week	1 year
Isolated palmar dislocation of distal radioulnar joint: a new mechanism of injury: a case report [29]	31 y.o. M	Volar	Crush injury - Direct force	N/A	No	-	Closed reduction under brachial plexus block + Immobilization in AE splint for 6 weeks	3 months (telephone)
Dislocation of the distal radioulnar joint [24]	28 y.o. M	Volar	Rugby injury	No (Left was injured)	Yes	-	Closed reduction under sedation + Immobilization in AE cast for 3 weeks + BE cast for 3 weeks	N/A
Closed Reduction of an Acute Volar Dislocation of the Distal Radio-Ulnar Joint by a Modified Technique [21]	37 y.o. M	Volar	Friendly grappling match	Yes (Right)	No	CT pre reduction	Closed reduction under procedural sedation (2 attempts - 2nd with pressure on IOM) + Immobilization with AE backslab in neutral for 3 weeks	3 weeks
Subtle radiographic findings of acute, isolated distal radioulnar joint dislocation [6]	69 y.o. F	Volar	FOOSH	Yes (Right)	Yes	MRI to confirm diagnosis	Closed reduction + Immobilization for 4 weeks - Physiotherapy for 2 months	N/A
	52 y.o. M	Volar	Crush injury	No (Left was injured)	Yes	-	Closed reduction + Immobilization for 4 weeks - Physiotherapy for 4 months - corticosteroid injection	N/A
Acute isolated volar dislocation of the distal radio-ulnar joint: case report and literature review [25]	26 y.o. M	Volar	Hit on the back of the ulnar side of supinated wrist (martial arts)	No (Right was injured)	No	MRI 8 days after injury	Closed reduction under sedation + Immobilization in AE cast for 6 weeks in neutral position (After 3 weeks took off the cast on his own - GP prescribed physiotherapy 15 session)	14 weeks
Closed reduction of acute volar dislocation of the distal radioulnar joint [23]	70 y.o. M	Volar	Fall	N/A	No	CT pre reduction, MRI 1 month later	Closed reduction under axillary block + Immobilization in long cast for 3 weeks	1 month
Acute irreducible isolated anterior distal radioulnar joint dislocation [26]	20 y.o. M	Volar	Rugby injury	Yes (R)	No	-	Unsuccessful initial closed reduction attempt. Open reduction under general anesthesia + TFCC reattachment + Immobilization in AE cast in pronation for 4 weeks + BE cast for 2 weeks - Physiotherapy	3 months
Traumatic recurrent distal radioulnar joint dislocation: a case report [28]	20 y.o. M	Dorsal	Fall	N/A	No	-	Initial closed reduction under sedation unsuccessful. Closed reduction under general anesthesia + Immobilization in AE cast in full supination for 4 weeks + BE cast for 2 weeks	6 weeks
Volar dislocation of the distal radio–ulnar joint without fracture: A case report and literature review [20]	46 y.o. M	Volar	Rugby injury	No (Left was injures)	No	MRI following reduction	Unsuccessful initial closed reduction attempt. Closed reduction under general anesthesia + k-wire fixation + BE plaster for 4 weeks - Physiotherapy	2 years
Acute irreducible distal radioulnar joint dislocation. A case report [19]	40 y.o. M	Volar	Work related injury, direct impaction force at the dorsum of the wrist	Yes (Right)	No	CT following unsuccessful reduction	Unsuccessful initial closed reduction attempt. Open reduction + reattachement of dorsal radioulnar ligaments with use of a suture anchor + k-wire fixation + sugar-tong splint in 30 degrees pronation for 2 weeks + Muenster cast for 2 weeks - After 4 weeks total k wires removed - Motion initiated by hand therapist	6 months
Isolated volar dislocation of distal radioulnar joint: how easy to miss! [27]	32 y.o. M	Volar	FOOSH	Yes (R)	No	-	Closed reduction under general anesthesia in the OR + Immobilization in cast in pronation fpr 4 weeks - Physiotherapy for 5 weeks	9 weeks
N/A = Not available
FOOSH = Fall onto outstreched hand
MRI = Magnetic Resonance Imaging
CT = Computed Tomography
ED = Emergency Department
y.o. = year-old
M = Male
F = Female
IOM = Interosseous membrane
AE = above-elbow
BE = below-elbow
OR = Operating Room
GP = General Practitioner
TFCC = Triangular Fibrocartilage Complex
