# Supplementary material for: Systematic Review of Acute Isolated Distal Radioulnar Joint Dislocation: Treatment Options
Source: J Clin Med. 2024 Dec 21;13(24):7817. doi: 10.3390/jcm13247817 (PMC11728307; doi:10.3390/jcm13247817)
Supplement: Supplementary file 1 [file jcm-13-07817-s001.zip › Table S2.xlsx]

## Sheet: Φύλλο1
Study title/Year/Author	Demographic	Treatment	ROM	Reported pain/symptoms	DRUJ stability	X-ray follow-up	Restrictions in work/sports activity	Handgrip strength	Patient satisfaction	Other outcome measures	Notes
Isolated volar dislocation of the distal radioulnar joint: a case series and systematic review [16]	45 y.o. M	Conservative	Full (at 3 months)	None (at 3 months)	Stable (at 3 months)	N/A	N/A	N/A	N/A	N/A	-
	26 y.o. M	Conservative	Full (at 6 months)	None (at 6 months)	Stable (at 6 months)	N/A	N/A	N/A	N/A	N/A	-
Acute isolated volar distal radioulnar joint dislocation: first surgery or conservative? [14]	50 y.o. M	Conservative	N/A	None	Stable	Reduction maintained	N/A	N/A	N/A	N/A	-
Isolated Dorsal Dislocation of the Distal Radioulnar Joint: A Rare Case in [17]	22 y.o. M	Operative	Full	None	Stable	N/A	Full time job as OR nurse, plays football	Equal to uninjured	N/A	N/A	-
Non-surgical Management of an Acute Isolated Volar Dislocation of the Distal Radioulnar Joint [12]	26 y.o. M	Conservative	Full	None	N/A	N/A	N/A	N/A	N/A	N/A	-
Case report: Isolated acute dorsal distal radioulnar joint (DRUJ) dislocation [4]	41 y.o. M	Operative	Full	None	Stable	N/A	No restrictions in work activity	Normal compared to uninjured	Very satisfied with the management ouctome	DASH score: 0/100	-
Acute isolated dislocation of the distal radial ulnar joint - ulnar volar with no other associated lesion: Case report and review of the literature [30]	58 y.o. F	Conservative	Full	N/A	N/A	N/A	N/A	N/A	N/A	N/A	-
Isolated Volar Dislocation of the Distal Radioulnar Joint Treated With Successful Closed Reduction [22]	34 y.o. M	Conservative	Full	None	N/A	Reduction maintained	N/A	N/A	N/A	N/A	-
Isolated dorsal dislocation of the distal radioulnar joint: A case report [2]	25 y.o. M	Operative	Full	None	Stable	N/A	No restrictions in work or sports-related activities	Same strength as his uninjured side	N/A	N/A	-
Isolated Volar Dislocation of the Distal Radioulnar Joint: A Case Report [18]	36 y.o. M	Conservative	Full	None	Stable	N/A	Patient began to work at the 9th week. Martial arts began at the 14th week without limitations	N/A	N/A	N/A	-
Isolated palmar dislocation of distal radioulnar joint: a new mechanism of injury: a case report [29]	31 y.o. M	Conservative	N/A	N/A	N/A	N/A	Returned to the previous heavy physical activity	N/A	Satisfied with his wrist function	N/A	-
Dislocation of the distal radioulnar joint [24]	28 y.o. M	Conservative	N/A	N/A	N/A	N/A	N/A	N/A	N/A	N/A	Referred generally good outcome without further details
Closed Reduction of an Acute Volar Dislocation of the Distal Radio-Ulnar Joint by a Modified Technique [21]	37 y.o. M	Conservative	Full in flexion-extension of wrist and elbow, 10° lack of pronation and 25° lack of supination	Minimal	Stable	Reduction maintained	N/A	N/A	N/A	N/A	-
Subtle radiographic findings of acute, isolated distal radioulnar joint dislocation [6]	69 y.o. F	Conservative	N/A	N/A	N/A	N/A	N/A	N/A	N/A	N/A	Referred that recovered completely without further details
	52 y.o. M	Conservative	N/A	N/A	N/A	N/A	N/A	N/A	N/A	N/A	Referred that recovered most of his function without further details
Acute isolated volar dislocation of the distal radio-ulnar joint: case report and literature review [25]	26 y.o. M	Conservative	Full	Pain-free except in forced pronation	Stable	Reduction maintained, non-arthritic wrist	Resumed activities	46 kg on the normal side (left) vs 45 kg on the dislocation side (right).	N/A	VAS score 3/10 in forced pronation	-
Closed reduction of acute volar dislocation of the distal radioulnar joint [23]	70 y.o. M	Conservative	65° pronation, 65° supination, complete movements of the wrist	None	N/A	N/A	N/A	N/A	N/A	N/A	-
Acute irreducible isolated anterior distal radioulnar joint dislocation [26]	20 y.o. M	Operative	Full	None	N/A	N/A	N/A	N/A	N/A	N/A	-
Traumatic recurrent distal radioulnar joint dislocation: a case report [28]	20 y.o. M	Conservative	Limited supination of 50°	None	N/A	N/A	N/A	N/A	N/A	New dislocation 8 months after initial injury following new trauma	-
Volar dislocation of the distal radio–ulnar joint without fracture: A case report and literature review [20]	46 y.o. M	Operative	Full	None	N/A	N/A	Full time job as a company director, continues to play rugby	N/A	N/A	N/A	-
Acute irreducible distal radioulnar joint dislocation. A case report [19]	40 y.o. M	Operative	Full	N/A	Stable	Reduction maintained	Returned to his job catching 50-lb bags of cement	N/A	N/A	N/A	-
Isolated volar dislocation of distal radioulnar joint: how easy to miss! [27]	32 y.o. M	Conservative	Full	None	N/A	N/A	N/A	N/A	N/A	N/A	-
